# Supplementary material for: Separating the Wheat from the Chaff: The Use of Upstream Regulator Analysis to Identify True Differential Expression of Single Genes within Transcriptomic Datasets
Source: Int J Mol Sci. 2021 Jun 11;22(12):6295. doi: 10.3390/ijms22126295 (PMC8231191; doi:10.3390/ijms22126295)
Supplement: Supplementary file 1 [file ijms-22-06295-s001.zip]

Archive with 1 entries (1 files):
- ijms-1228153-supplementary.pdf
